# Supplementary material for: The Timing and Magnitude of the Type I Interferon Response Are Correlated with Disease Tolerance in Arbovirus Infection
Source: mBio. 2023 Apr 25;14(3):e00101-23. doi: 10.1128/mbio.00101-23 (PMC10294695; doi:10.1128/mbio.00101-23)
Supplement: TABLE S1 [file mbio.00101-23-s0006.xlsx]

## Sheet: 16 hpi screen
						BTV-8
	Species	UniqueNo	Well_Identifier	PROVISIONAL.ENSEMBL.ID	GeneName	% transduction	% Infectivity
1	Cow	0	0_Cells_1A1_Cow	NA	Cells	2.52	106.244
2	Cow	1091	1091_NMI_1A2_Cow	ENSBTAG00000032369	NMI	97.3	69.3006
3	Cow	1099	1099_IRF2_1A3_Cow	ENSBTAG00000010002	IRF2	97.2	52.029
4	Cow	1130	1130_APOBEC3B_1A4_Cow	201_ENSBTAG00000007755	APOBEC3B	27.4	132.697
5	Cow	1258	1258_CHST1_1A5_Cow	ENSBTAG00000003721	CHST1	94.2	128.425
6	Cow	1262	1262_DCP2_1A6_Cow	ENSBTAG00000000767	DCP2	97.4	66.854
7	Cow	1263	1263_PPP2R3C_1A7_Cow	ENSBTAG00000009681	PPP2R3C	97.7	70.3702
8	Cow	1268	1268_NOSTRIN_1A8_Cow	ENSBTAG00000010362	NOSTRIN	97.2	56.4497
9	Cow	1271	1271_PARP14_1A9_Cow	ENSBTAG00000016656	PARP14	89.8	115.577
10	Cow	1117	1117_RSAD2_1A10_Cow	ENSBTAG00000016061	RSAD2	97.4	63.4604
11	Cow	1172	1172_IFI47_1A11_Cow	ENSBTAG00000015727	IFI47	95.1	108.789
12	Cow	1056	1056_UBE2L6_1A12_Cow	ENSBTAG00000012989	UBE2L6	98.7	73.6759
13	Cow	1	1_Empty-SCRPSY_1B1_Cow	NA	Empty-SCRPSY	96.24	0.824282
14	Cow	1256	1256_C1H3orf38_1B2_Cow	ENSBTAG00000007970	C1H3orf38	95.2	61.8021
15	Cow	1207	1207_ACKR4_1B3_Cow	ENSBTAG00000019577	ACKR4	96.3	103.314
16	Cow	1245	1245_CHI3L1_1B4_Cow	ENSBTAG00000018223	CHI3L1	98.5	81.8792
17	Cow	1259	1259_IRF3_1B5_Cow	ENSBTAG00000006633	IRF3	94.6	108.315
18	Cow	1121	1121_TAPBPL_1B6_Cow	ENSBTAG00000014728	TAPBPL	97.5	115.264
19	Cow	1104	1104_FAM46A_1B7_Cow	ENSBTAG00000000995	FAM46A	98	78.2496
20	Cow	1269	1269_CNDP1_1B8_Cow	ENSBTAG00000021428	CNDP1	97.5	103.06
21	Cow	1030	1030_IDO1_1B9_Cow	ENSBTAG00000020602	IDO1	97.4	64.8178
22	Cow	1084	1084_MX2_1B10_Cow	ENSBTAG00000008471	MX2	92.2	124.399
23	Cow	1063	1063_XAF1_1B11_Cow	ENSBTAG00000011343	XAF1	98.2	93.237
24	Cow	1171	1171_HS3ST1_1B12_Cow	ENSBTAG00000007449	HS3ST1	98	105.232
25	Cow	1090	1090_MYD88_1C1_Cow	ENSBTAG00000000563	MYD88	97.1	94.2932
26	Cow	1308	1308_MYADM_1C2_Cow	ENSBTAG00000034302	MYADM	95.1	118.173
27	Cow	1205	1205_GJA5_1C3_Cow	ENSBTAG00000006720	GJA5	98.6	69.0574
28	Cow	1224	1224_FEZ1_1C4_Cow	ENSBTAG00000009124	FEZ1	98.6	86.1541
29	Cow	1241	1241_ADRB2_1C5_Cow	ENSBTAG00000002144	ADRB2	96.7	71.4397
30	Cow	1034	1034_TRIM14_1C6_Cow	ENSBTAG00000024851	TRIM14	99.2	62.9753
31	Cow	1264	1264_TNFRSF1B_1C7_Cow	ENSBTAG00000024928	TNFRSF1B	98.4	116.225
32	Cow	1211	1211_CDADC1_1C8_Cow	ENSBTAG00000002271	CDADC1	91.34	26.5616
33	Cow	1038	1038_GBP5_1C9_Cow	ENSBTAG00000015060	GBP5	98.3	61.5343
34	Cow	1010	1010_CXCL10_1C10_Cow	ENSBTAG00000001725	CXCL10	98	87.0189
35	Cow	1064	1064_LGALS9_1C11_Cow	ENSBTAG00000006846	LGALS9	98.6	63.3585
36	Cow	1014	1014_CXCL9_1C12_Cow	ENSBTAG00000038639	CXCL9	98.5	83.557
37	Cow	1255	1255_C1H21orf91_1D1_Cow	ENSBTAG00000001395	C1H21orf91	98.7	77.6946
38	Cow	1240	1240_SDS_1D2_Cow	ENSBTAG00000031814	SDS	95.5	93.4502
39	Cow	1218	1218_ATAD1_1D3_Cow	ENSBTAG00000000806	ATAD1
40	Cow	1134	1134_AZI2_1D4_Cow	ENSBTAG00000004117	AZI2	98.9	57.4847
41	Cow	1212	1212_GPR63_1D5_Cow	ENSBTAG00000002915	GPR63	97.7	98.1123
42	Cow	1127	1127_SP100_1D6_Cow	ENSBTAG00000037989	SP100	79.2	170.277
43	Cow	1072	1072_WARS_1D7_Cow	ENSBTAG00000004679	WARS	98.5	64.4295
44	Cow	1270	1270_SNTB1_1D8_Cow	ENSBTAG00000044126	SNTB1	98.3	64.5606
45	Cow	1022	1022_BATF2_1D9_Cow	ENSBTAG00000011467	BATF2	90.9	133.815
46	Cow	1057	1057_ISG15_1D10_Cow	ENSBTAG00000014707	ISG15	86	143.361
47	Cow	995	995_IFI6_1D11_Cow	ENSBTAG00000007554	IFI6	99	101.164
48	Cow	1158	1158_ARNTL2_1D12_Cow	ENSBTAG00000011804	ARNTL2	94.8	149.927
49	Cow	1215	1215_MIC1_1E1_Cow	ENSBTAG00000010166	MIC1	96.1	136.205
50	Cow	1065	1065_P2RY6_1E2_Cow	ENSBTAG00000038737	P2RY6	82.1	77.2997
51	Cow	1257	1257_GRINA_1E3_Cow	ENSBTAG00000000312	GRINA	83.6	130.87
52	Cow	1219	1219_F2RL1_1E4_Cow	ENSBTAG00000034848	F2RL1	98	72.5158
53	Cow	1260	1260_RUNX3_1E5_Cow	ENSBTAG00000019800	RUNX3	95.2	91.3143
54	Cow	1135	1135_TAPBP_1E6_Cow	ENSBTAG00000016828	TAPBP	97.2	91.8158
55	Cow	1265	1265_PAPD4_1E7_Cow	ENSBTAG00000006751	PAPD4	94.5	125.569
56	Cow	1221	1221_FLVCR2_1E8_Cow	ENSBTAG00000040078	FLVCR2	98.3	78.347
57	Cow	1003	1003_IFIT3_1E9_Cow	ENSBTAG00000009768	IFIT3	86.7	132.672
58	Cow	1068	1068_USP18_1E10_Cow	ENSBTAG00000016661	USP18	96.6	116.68
59	Cow	1168	1168_FOXS1_1E11_Cow	ENSBTAG00000009206	FOXS1	89.3	129.55
60	Cow	1054	1054_UBA7_1E12_Cow	ENSBTAG00000012335	UBA7	88.6	52.9754
61	Cow	1254	1254_SULT1C4_1F1_Cow	ENSBTAG00000016032	SULT1C4	98.1	71.0941
62	Cow	1278	1278_MAP2K6_1F2_Cow	ENSBTAG00000001609	MAP2K6	96.5	83.2336
63	Cow	1230	1230_LOC524181_1F3_Cow	ENSBTAG00000018731	LOC524181	95.9	116.498
64	Cow	1069	1069_CNP_1F4_Cow	ENSBTAG00000025762	CNP	81.8	133.346
65	Cow	1216	1216_B3GALT2_1F5_Cow	ENSBTAG00000019859	B3GALT2	96.7	123.738
66	Cow	1244	1244_TBX20_1F6_Cow	ENSBTAG00000017541	TBX20	98.2	83.4757
67	Cow	1266	1266_ZDHHC14_1F7_Cow	ENSBTAG00000018464	ZDHHC14	97.6	95.5035
68	Cow	1220	1220_FLVCR2_1F8_Cow	ENSBTAG00000040078	FLVCR2	97.1	93.9528
69	Cow	998	998_MX1_1F9_Cow	ENSBTAG00000030913	MX1	93.3	124.704
70	Cow	1187	1187_PLAC8_1F10_Cow	ENSBTAG00000031750	PLAC8	98.1	89.6257
71	Cow	1019	1019_TMEM140_1F11_Cow	ENSBTAG00000001576	TMEM140	95.7	99.1265
72	Cow	0.1	0.1_Virus_only_1F12_Cow	NA	Virus_only	0.122	165.268
73	Cow	1132	1132_CD47_1G1_Cow	ENSBTAG00000003585	CD47	95.9	137.178
74	Cow	1226	1226_PLCXD2_1G2_Cow	ENSBTAG00000012646	PLCXD2	77	114.615
75	Cow	1252	1252_BHLHE41_1G3_Cow	ENSBTAG00000030575	BHLHE41	96.3	121.849
76	Cow	1242	1242_PVRL2_1G4_Cow	ENSBTAG00000015318	PVRL2	98	90.729
77	Cow	1128	1128_SP100_1G5_Cow	ENSBTAG00000037989	SP100	93.8	130.382
78	Cow	1070	1070_IFI44_1G6_Cow	ENSBTAG00000034349	IFI44	98.4	98.758
79	Cow	1236	1236_GGT6_1G7_Cow	ENSBTAG00000007436	GGT6	98.5	100
80	Cow	1115	1115_OGFR_1G8_Cow	ENSBTAG00000031718	OGFR	96.4	130.638
81	Cow	1123	1123_SAMD9_1G9_Cow	ENSBTAG00000012894	SAMD9	32.16	44.8116
82	Cow	1184	1184_PARM1_1G10_Cow	ENSBTAG00000015919	PARM1	97.7	104.202
83	Cow	1176	1176_MAP1LC3C_1G11_Cow	ENSBTAG00000012462	MAP1LC3C	97.4	81.7858
84	Cow	0.1	0.1_Virus_only_1G12_Cow	NA	Virus_only	0.11	231.376
85	Cow	1235	1235_BPNT1_1H1_Cow	ENSBTAG00000004064	BPNT1	92.4	130.927
86	Cow	1029	1029_FCGR1A_1H2_Cow	ENSBTAG00000008592	FCGR1A	94.1	132.074
87	Cow	1238	1238_TM6SF2_1H3_Cow	ENSBTAG00000016042	TM6SF2	97.2	105.078
88	Cow	1208	1208_ABHD1_1H4_Cow	ENSBTAG00000007077	ABHD1	97.8	89.5627
89	Cow	1234	1234_GXYLT2_1H5_Cow	ENSBTAG00000020481	GXYLT2	97.4	106.898
90	Cow	1033	1033_PLIN2_1H6_Cow	ENSBTAG00000005718	PLIN2	97.2	93.176
91	Cow	1267	1267_GDAP2_1H7_Cow	ENSBTAG00000016387	GDAP2	98.7	78.6993
92	Cow	1095	1095_EHD4_1H8_Cow	ENSBTAG00000006792	EHD4	97.2	73.4526
93	Cow	1007	1007_OAS1_1H9_Cow	ENSBTAG00000039861	OAS1	55.5	129.237
94	Cow	1201	1201_TIFA_1H10_Cow	ENSBTAG00000027655	TIFA	50.7	171.462
95	Cow	1074	1074_IFIT1_1H11_Cow	ENSBTAG00000007881	IFIT1	97.56	28.324
96	Cow	1.1	1.1_Empty-SCRPSY-infected_1H12_Cow	NA	Empty-SCRPSY-infected	97	130.852
97	Cow	0	0_Cells_2A1_Cow	NA	Cells	0.05	0
98	Cow	1274	1274_TLE4_2A2_Cow	ENSBTAG00000003532	TLE4	91.1	115.017
99	Cow	1275	1275_KRT75_2A3_Cow	ENSBTAG00000016121	KRT75	86.9	112.588
100	Cow	1282	1282_RHPN2_2A4_Cow	ENSBTAG00000003089	RHPN2	94.2	72.9848
101	Cow	1087	1087_CMTR1_2A5_Cow	ENSBTAG00000017091	CMTR1	94	88.612
102	Cow	1181	1181_HLA-orthologue_2A6_Cow	ENSBTAG00000008959	HLA-orthologue	97.5	96.2795
103	Cow	1093	1093_SLC25A28_2A7_Cow	ENSBTAG00000012107	SLC25A28	95.2	80.551
104	Cow	1148	1148_TMEM106A_2A8_Cow	ENSBTAG00000006801	TMEM106A	0.254	122.325
105	Cow	1028	1028_SLFN12L_2A9_Cow	ENSBTAG00000025219	SLFN12L	93.8	53.5625
106	Cow	1020	1020_SOCS1_2A10_Cow	ENSBTAG00000004386	SOCS1	97.4	98.0751
107	Cow	1073	1073_TRIM21_2A11_Cow	ENSBTAG00000013900	TRIM21	97.2	90.7956
108	Cow	1006	1006_OAS1_2A12_Cow	ENSBTAG00000037527	OAS1	80.8	109.634
109	Cow	1	1_Empty-SCRPSY_2B1_Cow	NA	Empty-SCRPSY	90.22	0.806009
110	Cow	1249	1249_ESR1_2B2_Cow	ENSBTAG00000007159	ESR1	83.2	132.294
111	Cow	1276	1276_ZNF324_2B3_Cow	ENSBTAG00000039453	ZNF324	0.219	256.581
112	Cow	1085	1085_PNPT1_2B4_Cow	ENSBTAG00000008909	PNPT1	96.7	89.556
113	Cow	1138	1138_RFX5_2B5_Cow	ENSBTAG00000017580	RFX5	93.9	120.035
114	Cow	1048	1048_PHF15_2B6_Cow	ENSBTAG00000021687	PHF15	95.8	96.2628
115	Cow	1098	1098_TRIM25_2B7_Cow	ENSBTAG00000009948	TRIM25	96.2	142.248
116	Cow	1067	1067_APOL3_2B8_Cow	ENSBTAG00000039524	APOL3	94.9	128.523
117	Cow	1047	1047_PLEKHA4_2B9_Cow	ENSBTAG00000009177	PLEKHA4	66.2	118.834
118	Cow	1032	1032_ZBP1_2B10_Cow	ENSBTAG00000012406	ZBP1	97.9	80.6929
119	Cow	1124	1124_PARP10_2B11_Cow	ENSBTAG00000009677	PARP10	50.8	126.229
120	Cow	997	997_GBP1_2B12_Cow	ENSBTAG00000001143	GBP1	93.1	133.493
121	Cow	1169	1169_GTF2B_2C1_Cow	ENSBTAG00000000504	GTF2B	95.5	100.719
122	Cow	1097	1097_TRAFD1_2C2_Cow	ENSBTAG00000008761	TRAFD1	95.8	65.9004
123	Cow	1277	1277_CSRNP2_2C3_Cow	ENSBTAG00000010928	CSRNP2	81.1	122.27
124	Cow	1229	1229_EPHX2_2C4_Cow	ENSBTAG00000015241	EPHX2	97.3	76.7742
125	Cow	1283	1283_EYA1_2C5_Cow	ENSBTAG00000011298	EYA1	98	61.7227
126	Cow	1105	1105_TRIM34;TRIM6_2C6_Cow	ENSBTAG00000037465	TRIM34;TRIM6	87.7	105.907
127	Cow	1200	1200_TGM2_2C7_Cow	ENSBTAG00000016208	TGM2	97.2	88.4152
128	Cow	1137	1137_NUB1_2C8_Cow	ENSBTAG00000004540	NUB1	0.083	246.907
129	Cow	1185	1185_PIK3CD_2C9_Cow	ENSBTAG00000018984	PIK3CD	96.6	89.3066
130	Cow	1149	1149_SLFN11_2C10_Cow	ENSBTAG00000019437	SLFN11	54.6	85.9638
131	Cow	1043	1043_PARP12_2C11_Cow	ENSBTAG00000016546	PARP12	51.7	165.588
132	Cow	1177	1177_MYADM_2C12_Cow	ENSBTAG00000004339	MYADM	97.5	76.9558
133	Cow	1046	1046_DTX3L_2D1_Cow	ENSBTAG00000009933	DTX3L	83.6	113.474
134	Cow	1083	1083_TAP2_2D2_Cow	ENSBTAG00000003038	TAP2	79.2	121.865
135	Cow	1279	1279_LMO6_2D3_Cow	ENSBTAG00000016095	LMO6	96.4	76.4624
136	Cow	1301	1301_ADGRG6_2D4_Cow	ENSBTAG00000020707	ADGRG6	92.9	102.826
137	Cow	1248	1248_PLEKHN1_2D5_Cow	ENSBTAG00000014537	PLEKHN1	96.6	89.9909
138	Cow	994	994_PSMB8_2D6_Cow	ENSBTAG00000003039	PSMB8	96.9	84.5956
139	Cow	1178	1178_LOC512672_2D7_Cow	ENSBTAG00000038619	LOC512672	97.5	80.6849
140	Cow	1108	1108_STAT2_2D8_Cow	ENSBTAG00000004380	STAT2	97.7	95.7441
141	Cow	1198	1198_TBX21_2D9_Cow	ENSBTAG00000014199	TBX21	98.2	62.2702
142	Cow	1086	1086_TAP1_2D10_Cow	ENSBTAG00000008953	TAP1	93.3	94.9452
143	Cow	1125	1125_PARP9_2D11_Cow	ENSBTAG00000021791	PARP9	98.7	77.0248
144	Cow	1145	1145_CYP2J2_2D12_Cow	ENSBTAG00000010033	CYP2J2	97.5	106.789
145	Cow	993	993_PSMB9_2E1_Cow	ENSBTAG00000008954	PSMB9	88.1	119.308
146	Cow	1300	1300_SCIN_2E2_Cow	ENSBTAG00000009786	SCIN	90.6	103.612
147	Cow	1280	1280_CUL4B_2E3_Cow	ENSBTAG00000018569	CUL4B	96	73.3379
148	Cow	1139	1139_USP25_2E4_Cow	ENSBTAG00000019314	USP25	91.3	105.352
149	Cow	1284	1284_LGI2_2E5_Cow	ENSBTAG00000017390	LGI2	95.6	85.4002
150	Cow	1193	1193_SP140L_2E6_Cow	ENSBTAG00000009664	SP140L	92.1	92.5934
151	Cow	1189	1189_PTPRE_2E7_Cow	ENSBTAG00000002435	PTPRE	88.5	131.468
152	Cow	1042	1042_OAS2_2E8_Cow	ENSBTAG00000014628	OAS2	96.29	20.2187
153	Cow	1196	1196_SP140L_2E9_Cow	ENSBTAG00000037702	SP140L	82	132.215
154	Cow	1199	1199_TGM1_2E10_Cow	ENSBTAG00000003920	TGM1	93.6	91.8158
155	Cow	1186	1186_PLA2G7_2E11_Cow	ENSBTAG00000019315	PLA2G7	98	86.3443
156	Cow	1179	1179_PTCHD3_2E12_Cow	ENSBTAG00000006239	PTCHD3	94.6	121.593
157	Cow	1107	1107_STAT1_2F1_Cow	ENSBTAG00000007867	STAT1	91.5	115.959
158	Cow	1133	1133_ERAP1_2F2_Cow	ENSBTAG00000013557	ERAP1	87.3	131.003
159	Cow	1136	1136_MORC3_2F3_Cow	ENSBTAG00000011876	MORC3	89.1	112.776
160	Cow	1223	1223_CMTR2_2F4_Cow	ENSBTAG00000047367	CMTR2	96.7	103.912
161	Cow	1146	1146_GUCY1A3_2F5_Cow	ENSBTAG00000014576	GUCY1A3	95.9	92.7158
162	Cow	1077	1077_RNF19B_2F6_Cow	ENSBTAG00000008330	RNF19B	69.8	127.858
163	Cow	1071	1071_TRIM38_2F7_Cow	ENSBTAG00000018523	TRIM38	98	89.7172
164	Cow	1100	1100_TAGAP_2F8_Cow	ENSBTAG00000031701	TAGAP	83	94.7805
165	Cow	1044	1044_SP110_2F9_Cow	ENSBTAG00000015752	SP110	96.8	101.756
166	Cow	1023	1023_TNFSF10_2F10_Cow	ENSBTAG00000018994	TNFSF10	97.6	99.5675
167	Cow	1050	1050_PML_2F11_Cow	ENSBTAG00000015779	PML	90	111.648
168	Cow	0.1	0.1_Virus_only_2F12_Cow	NA	Virus_only	0.24	179.041
169	Cow	1272	1272_HECTD2_2G1_Cow	ENSBTAG00000011651	HECTD2	85.3	105.012
170	Cow	1250	1250_TLR4_2G2_Cow	ENSBTAG00000006240	TLR4	97.7	62.5889
171	Cow	1281	1281_DAXX_2G3_Cow	ENSBTAG00000016830	DAXX	86.1	128.99
172	Cow	1232	1232_VWA5A_2G4_Cow	ENSBTAG00000021215	VWA5A	77.6	150.36
173	Cow	1037	1037_NAMPT_2G5_Cow	ENSBTAG00000015509	NAMPT	95.1	120.258
174	Cow	1192	1192_SERPINB2_2G6_Cow	ENSBTAG00000023026	SERPINB2	98.3	108.61
175	Cow	1094	1094_TREX1_2G7_Cow	ENSBTAG00000008406	TREX1	98.3	80.3645
176	Cow	1190	1190_RAB8B_2G8_Cow	ENSBTAG00000011146	RAB8B	96.6	72.8824
177	Cow	1197	1197_TACSTD2_2G9_Cow	ENSBTAG00000004381	TACSTD2	98.5	83.557
178	Cow	1024	1024_TNFSF13B_2G10_Cow	ENSBTAG00000011563	TNFSF13B	98.2	100.642
179	Cow	1004	1004_OAS1_2G11_Cow	ENSBTAG00000037527	OAS1	98.3	85.4083
180	Cow	0.1	0.1_Virus_only_2G12_Cow	NA	Virus_only	0.9	106.506
181	Cow	1273	1273_C2_2H1_Cow	ENSBTAG00000007450	C2	95.4	95.2806
182	Cow	1088	1088_TDRD7_2H2_Cow	ENSBTAG00000003719	TDRD7	72.6	137.041
183	Cow	1246	1246_IL31RA_2H3_Cow	ENSBTAG00000004351	IL31RA	97.1	99.059
184	Cow	1231	1231_VWA5A_2H4_Cow	ENSBTAG00000021215	VWA5A	94.2	110.881
185	Cow	1182	1182_MTSS1_2H5_Cow	ENSBTAG00000020407	MTSS1	94.3	83.7734
186	Cow	1188	1188_PREX2_2H6_Cow	ENSBTAG00000022169	PREX2	93.6	93.5815
187	Cow	1016	1016_SAT1_2H7_Cow	ENSBTAG00000017363	SAT1	2.61	176.033
188	Cow	1131	1131_RBM43_2H8_Cow	ENSBTAG00000016217	RBM43	96.9	92.1001
189	Cow	1204	1204_ZNFX1_2H9_Cow	ENSBTAG00000020166	ZNFX1	1.23	104.804
190	Cow	1203	1203_TRANK1_2H10_Cow	ENSBTAG00000021452	TRANK1	2.29	138.566
191	Cow	1005	1005_OAS1_2H11_Cow	ENSBTAG00000037527	OAS1	98.6	82.1314
192	Cow	1.1	1.1_Empty-SCRPSY-infected_2H12_Cow	NA	Empty-SCRPSY-infected	97.5	104.416
193	Cow	0	0_Cells_3A1_Cow	NA	Cells	0.015	0
194	Cow	1180	1180_MCHR1_3A2_Cow	ENSBTAG00000004048	MCHR1	54.3	140.006
195	Cow	1040	1040_GBP2_3A3_Cow	ENSBTAG00000037634	GBP2	94.8	146.789
196	Cow	1173	1173_IQCD_3A4_Cow	ENSBTAG00000001806	IQCD	95.5	126.677
197	Cow	1008	1008_IFI27_3A5_Cow	ENSBTAG00000003152	IFI27	97.4	123.867
198	Cow	1165	1165_DRAM1_3A6_Cow	ENSBTAG00000017287	DRAM1	82.6	132.855
199	Cow	1018	1018_BST2_3A7_Cow	ENSBTAG00000008021	BST2	90.5	130.023
200	Cow	1143	1143_CIITA_3A8_Cow	ENSBTAG00000020649	CIITA	55.8	142.166
201	Cow	1157	1157_ARHGAP26_3A9_Cow	ENSBTAG00000027151	ARHGAP26	93.3	75.8145
202	Cow	1051	1051_TLR3_3A10_Cow	ENSBTAG00000008682	TLR3	97.2	119.361
203	Cow	1009	1009_C15orf48_3A11_Cow	ENSBTAG00000004558	C15orf48	97.2	125.482
204	Cow	1288	1288_BMK_3A12_Cow	ENSBTAG00000007740	BMK	97.7	123.148
205	Cow	1	1_Empty-SCRPSY_3B1_Cow	NA	Empty-SCRPSY	93.02	0.426408
206	Cow	1183	1183_NLRC5_3B2_Cow	ENSBTAG00000005413	NLRC5	0.97	126.081
207	Cow	1152	1152_IRF4_3B3_Cow	ENSBTAG00000031214	IRF4	91.6	89.4903
208	Cow	1092	1092_IRF1_3B4_Cow	ENSBTAG00000031231	IRF1	97.59	23.6751
209	Cow	1061	1061_IFI35_3B5_Cow	ENSBTAG00000007389	IFI35	96	107.424
210	Cow	1002	1002_EIF2AK2_3B6_Cow	ENSBTAG00000008703	EIF2AK2	0.77	98.7318
211	Cow	1026	1026_C19orf66_3B7_Cow	ENSBTAG00000015636	C19orf66	93.8	94.4391
212	Cow	1140	1140_CMPK2_3B8_Cow	ENSBTAG00000019979	CMPK2	96.5	103.1
213	Cow	1058	1058_ATF3_3B9_Cow	ENSBTAG00000008545	ATF3	96.3	87.1821
214	Cow	1118	1118_ZC3HAV1_3B10_Cow	ENSBTAG00000021617	ZC3HAV1	58.97	48.0363
215	Cow	1261	1261_DCP2_3B11_Cow	ENSBTAG00000000767	DCP2	98.6	73.7506
216	Cow	1202	1202_TMEM100_3B12_Cow	ENSBTAG00000009292	TMEM100	97.5	124.756
217	Cow	1191	1191_RNASEL_3C1_Cow	ENSBTAG00000009091	RNASEL	85.7	138.077
218	Cow	1174	1174_JSP.1_3C2_Cow	ENSBTAG00000020116	JSP.1	96.7	106.305
219	Cow	1081	1081_GBP4_3C3_Cow	ENSBTAG00000002416	GBP4	98	85.3325
220	Cow	1109	1109_IRF9_3C4_Cow	ENSBTAG00000005816	IRF9	70	58.5523
221	Cow	1031	1031_IFI44L_3C5_Cow	ENSBTAG00000030932	IFI44L	95.9	101.332
222	Cow	1027	1027_EPSTI1_3C6_Cow	ENSBTAG00000019054	EPSTI1	93.5	101.812
223	Cow	1161	1161_CA9_3C7_Cow	ENSBTAG00000011420	CA9	97.9	60.7729
224	Cow	1013	1013_IFITM3_3C8_Cow	ENSBTAG00000031905	IFITM3	95.8	85.912
225	Cow	1159	1159_ATXN3_3C9_Cow	ENSBTAG00000005786	ATXN3	95.4	97.7059
226	Cow	1239	1239_SH2D3C_3C10_Cow	ENSBTAG00000015375	SH2D3C	91.5	79.8346
227	Cow	1285	1285_NREP_3C11_Cow	ENSBTAG00000011338	NREP	97.27	308.551
228	Cow	1055	1055_LY6E_3C12_Cow	ENSBTAG00000017040	LY6E	98	80.2733
229	Cow	1096	1096_SLC15A3_3D1_Cow	ENSBTAG00000018366	SLC15A3	98.2	95.2566
230	Cow	1175	1175_LAYN_3D2_Cow	ENSBTAG00000017901	LAYN	95.4	200.955
231	Cow	1036	1036_IFIT5_3D3_Cow	ENSBTAG00000017367	IFIT5	97.7	59.2057
232	Cow	1059	1059_ISG20_3D4_Cow	ENSBTAG00000014762	ISG20	90.9	75.6344
233	Cow	1045	1045_IFI16_3D5_Cow	ENSBTAG00000011511	IFI16	96.1	103.185
234	Cow	1166	1166_FBXO16_3D6_Cow	ENSBTAG00000034626	FBXO16	98	101.522
235	Cow	1162	1162_CASP4_3D7_Cow	ENSBTAG00000020884	CASP4	44.4	136.979
236	Cow	1154	1154_MITD1_3D8_Cow	ENSBTAG00000003970	MITD1	1.62	106.098
237	Cow	1160	1160_BOLA-DMB_3D9_Cow	ENSBTAG00000012451	BOLA-DMB	97.2	104.398
238	Cow	1141	1141_PCDH17_3D10_Cow	ENSBTAG00000010420	PCDH17	69.3	118.287
239	Cow	1210	1210_KDR_3D11_Cow	ENSBTAG00000000782	KDR	84.8	122.002
240	Cow	1289	1289_NUAK2_3D12_Cow	ENSBTAG00000018774	NUAK2	97.9	112.092
241	Cow	1000	1000_RTP4_3E1_Cow	ENSBTAG00000032265	RTP4	75.1	128.078
242	Cow	1015	1015_LMO2_3E2_Cow	ENSBTAG00000006951	LMO2	98.7	76.6899
243	Cow	1110	1110_IL15_3E3_Cow	ENSBTAG00000018200	IL15	98.4	77.9315
244	Cow	1129	1129_HERC5_3E4_Cow	ENSBTAG00000020538	HERC5	95.6	109.257
245	Cow	1001	1001_IFIH1_3E5_Cow	ENSBTAG00000008142	IFIH1	97.8	15.2088
246	Cow	1167	1167_FBXO33_3E6_Cow	ENSBTAG00000006836	FBXO33	98.2	86.1685
247	Cow	1062	1062_CASP7_3E7_Cow	ENSBTAG00000006615	CASP7	61.9	112.671
248	Cow	1116	1116_ADAR_3E8_Cow	ENSBTAG00000007519	ADAR	96	102.948
249	Cow	1302	1302_PARP8_3E9_Cow	ENSBTAG00000004066	PARP8	92.9	101.403
250	Cow	1049	1049_ABTB2_3E10_Cow	ENSBTAG00000005923	ABTB2	92.9	109.942
251	Cow	1286	1286_CGNL1_3E11_Cow	ENSBTAG00000008575	CGNL1	72.3	105.15
252	Cow	1012	1012_IFITM1_3E12_Cow	ENSBTAG00000019017	IFITM1	98.1	57.6165
253	Cow	1075	1075_TRIM5_3F1_Cow	ENSBTAG00000038536	TRIM5	97.66	304.273
254	Cow	1080	1080_GBP4_3F2_Cow	ENSBTAG00000038625	GBP4	89.9	135.303
255	Cow	1102	1102_IL15RA_3F3_Cow	ENSBTAG00000006078	IL15RA	95.2	154.158
256	Cow	1101	1101_HERC6_3F4_Cow	ENSBTAG00000020536	HERC6	96.3	117.387
257	Cow	1111	1111_IFIT2_3F5_Cow	ENSBTAG00000034918	IFIT2	97.9	83.0563
258	Cow	1079	1079_GBP4_3F6_Cow	ENSBTAG00000014529	GBP4	94.4	97.3403
259	Cow	1163	1163_CASP8_3F7_Cow	ENSBTAG00000015718	CASP8	0.6	264.43
260	Cow	1155	1155_AKAP7_3F8_Cow	ENSBTAG00000000240	AKAP7	95.5	110.41
261	Cow	1103	1103_TNFAIP3_3F9_Cow	ENSBTAG00000000436	TNFAIP3	96.2	96.8934
262	Cow	1228	1228_STARD8_3F10_Cow	ENSBTAG00000033702	STARD8	75.3	98.327
263	Cow	1247	1247_VCPIP1_3F11_Cow	ENSBTAG00000006695	VCPIP1	75.4	126.691
264	Cow	0.1	0.1_Virus_only_3F12_Cow	NA	Virus_only	0.54	250.963
265	Cow	1114	1114_MB21D1_3G1_Cow	ENSBTAG00000000892	MB21D1	97.2	96.9167
266	Cow	996	996_GBP1_3G2_Cow	ENSBTAG00000017670	GBP1	93.5	120.902
267	Cow	1120	1120_IL18BP_3G3_Cow	ENSBTAG00000027676	IL18BP	97.9	107.703
268	Cow	1112	1112_HES4_3G4_Cow	ENSBTAG00000014705	HES4	96.3	106.06
269	Cow	1304	1304_CXCR4_3G5_Cow	ENSBTAG00000001060	CXCR4	95.5	107.641
270	Cow	1305	1305_GBP6_3G6_Cow	ENSBTAG00000014857	GBP6	96.4	89.8347
271	Cow	1089	1089_CD274_3G7_Cow	ENSBTAG00000000095	CD274	94.2	130.18
272	Cow	1156	1156_ANKRD35_3G8_Cow	ENSBTAG00000038844	ANKRD35	61.8	135.317
273	Cow	1144	1144_KIF5C_3G9_Cow	ENSBTAG00000018125	KIF5C	91.1	122.636
274	Cow	1227	1227_STARD8_3G10_Cow	ENSBTAG00000033702	STARD8	80.8	84.6796
275	Cow	1287	1287_PLEKHA7_3G11_Cow	ENSBTAG00000006974	PLEKHA7	60.4	125.319
276	Cow	0.1	0.1_Virus_only_3G12_Cow	NA	Virus_only	0.168	94.4391
277	Cow	1113	1113_MB21D1_3H1_Cow	ENSBTAG00000000892	MB21D1	97.4	108.595
278	Cow	1039	1039_GBP2_3H2_Cow	ENSBTAG00000038938	GBP2	96.7	101.178
279	Cow	1151	1151_IL7_3H3_Cow	ENSBTAG00000016284	IL7	98.7	88.746
280	Cow	1147	1147_ICAM1_3H4_Cow	ENSBTAG00000010303	ICAM1	97.4	60.4061
281	Cow	1052	1052_DDX58_3H5_Cow	ENSBTAG00000003366	DDX58	87.9	111.683
282	Cow	1170	1170_HAS3_3H6_Cow	ENSBTAG00000007992	HAS3	87.46	10.4308
283	Cow	1164	1164_CDKN2AIP_3H7_Cow	ENSBTAG00000000957	CDKN2AIP	95.7	114.324
284	Cow	1066	1066_APOL3_3H8_Cow	ENSBTAG00000040244	APOL3	20.35	125.88
285	Cow	1243	1243_TCAF2_3H9_Cow	ENSBTAG00000005475	TCAF2	80.8	125.179
286	Cow	1053	1053_MOV10_3H10_Cow	ENSBTAG00000014297	MOV10	8.59	146.221
287	Cow	1106	1106_STAT1_3H11_Cow	ENSBTAG00000007867	STAT1	89	130.729
288	Cow	1.1	1.1_Empty-SCRPSY-infected_3H12_Cow	NA	Empty-SCRPSY-infected	95.3	108.907
289	Cow	0	0_Cells_4A1_Cow	NA	Cells	0.24	179.041
290	Cow	1222	1222_EDN1_4A2_Cow	ENSBTAG00000008096	EDN1	96.6	91.3596
291	Cow	1195	1195_SP140L_4A3_Cow	ENSBTAG00000047133	SP140L	98.1	65.0292
292	Cow	1295	1295_FLT3LG_4A4_Cow	ENSBTAG00000038045	FLT3LG	98.2	91.554
293	Cow	1299	1299_ZNF710_4A5_Cow	ENSBTAG00000019174	ZNF710	82.9	92.5025
294	Cow	1041	1041_DHX58_4A6_Cow	ENSBTAG00000046580	DHX58	63.6	117.455
295	Cow	1	1_Empty-SCRPSY_4B1_Cow	NA	Empty-SCRPSY	96.43	1.47393
296	Cow	1292	1292_RGS16_4B2_Cow	ENSBTAG00000004305	RGS16	96.9	98.2401
297	Cow	1153	1153_MOB3C_4B3_Cow	ENSBTAG00000023551	MOB3C	86.7	95.3105
298	Cow	1296	1296_DAPP1_4B4_Cow	ENSBTAG00000007921	DAPP1	96.9	66.5167
299	Cow	1251	1251_BHLHE41_4B5_Cow	ENSBTAG00000030575	BHLHE41	97.6	86.3595
300	Cow	1122	1122_IFNB1_4B6_Cow	ENSBTAG00000045674	IFNB1	98.2	76.4072
301	Cow	1011	1011_B2M_4C1_Cow	ENSBTAG00000012330	B2M	98.5	66.443
302	Cow	1293	1293_TM4SF1_4C2_Cow	ENSBTAG00000015163	TM4SF1	88.6	115.651
303	Cow	1294	1294_MAD2L2_4C3_Cow	ENSBTAG00000013275	MAD2L2	98.8	54.1973
304	Cow	1253	1253_ICAM2_4C4_Cow	ENSBTAG00000019432	ICAM2	93.4	91.6585
305	Cow	1119	1119_MLKL_4C5_Cow	ENSBTAG00000012216	MLKL	2.01	97.0233
306	Cow	1076	1076_TRIM5_4C6_Cow	NA	TRIM5	83.6	92.5187
307	Cow	1290	1290_GYPC_4D1_Cow	ENSBTAG00000014863	GYPC	99.1	62.0382
308	Cow	1206	1206_MARCKSL1_4D2_Cow	ENSBTAG00000046862	MARCKSL1	74.8	109.59
309	Cow	1225	1225_THEM6_4D3_Cow	ENSBTAG00000005063	THEM6	98.5	70.4698
310	Cow	1194	1194_SP140L_4D4_Cow	ENSBTAG00000038710	SP140L	98.1	83.2239
311	Cow	1082	1082_GBP4_4D5_Cow	ENSBTAG00000038233	GBP4	97.1	76.2516
312	Cow	0.1	0.1_Virus_only_4D6_Cow	NA	Virus_only	0.35	207.766
313	Cow	1142	1142_BTC_4E1_Cow	ENSBTAG00000004237	BTC	97.3	79.1522
314	Cow	1213	1213_CITED1_4E2_Cow	ENSBTAG00000045925	CITED1	92.8	94.7444
315	Cow	1303	1303_CBLN3_4E3_Cow	ENSBTAG00000010665	CBLN3	91.8	106.218
316	Cow	1150	1150_ZFPM2_4E4_Cow	ENSBTAG00000001649	ZFPM2	60.9	114.521
317	Cow	1017	1017_BST2_4E5_Cow	ENSBTAG00000045588	BST2	67.1	119.703
318	Cow	0.1	0.1_Virus_only_4E6_Cow	NA	Virus_only	0.29	216.559
319	Cow	1291	1291_MGST1_4F1_Cow	ENSBTAG00000008541	MGST1	97.9	86.7702
320	Cow	1233	1233_DDIT4L_4F2_Cow	ENSBTAG00000010610	DDIT4L	97.6	62.3143
321	Cow	1126	1126_PSMB10_4F3_Cow	ENSBTAG00000018040	PSMB10	97.7	79.5048
322	Cow	1297	1297_CLEC2D_4F4_Cow	ENSBTAG00000046324	CLEC2D	98.8	59.2156
323	Cow	1078	1078_GBP4_4F5_Cow	ENSBTAG00000024272	GBP4	98.9	57.8189
324	Cow	0.1	0.1_Virus_only_4F6_Cow	NA	Virus_only	0.26	139.843
325	Cow	1209	1209_CSDC2_4G1_Cow	ENSBTAG00000004004	CSDC2	97.1	68.7626
326	Cow	1237	1237_MS4A8_4G2_Cow	ENSBTAG00000009289	MS4A8	98.8	52.5246
327	Cow	1214	1214_PI15_4G3_Cow	ENSBTAG00000019587	PI15	97.8	81.4513
328	Cow	1298	1298_TAF3_4G4_Cow	ENSBTAG00000002836	TAF3	88.9	117.863
329	Cow	1035	1035_IRF7_4G5_Cow	ENSBTAG00000047680	IRF7	97.7	75.7833
330	Cow	0.1	0.1_Virus_only_4G6_Cow	NA	Virus_only	0.185	196.535
331	Cow	1060	1060_CD74_4H1_Cow	ENSBTAG00000015228	CD74	98.7	74.6806
332	Cow	1021	1021_RNF114_4H2_Cow	ENSBTAG00000027317	RNF114	98.9	57.8189
333	Cow	999	999_PLSCR2_4H3_Cow	ENSBTAG00000022227	PLSCR2	98.3	80.0283
334	Cow	1217	1217_DMRT2_4H4_Cow	ENSBTAG00000008062	DMRT2	97.5	69.1585
335	Cow	1025	1025_TNFSF13B_4H5_Cow	ENSBTAG00000045907	TNFSF13B	92.2	114.003
336	Cow	0.1	0.1_Virus_only_4H6_Cow	NA	Virus_only	0.141	126.589

## Sheet: 32 hpi screen
						BTV-8
	Species	UniqueNo	Well_Identifier	PROVISIONAL.ENSEMBL.ID	GeneName	%Transduction	%Infectivity
1	Cow	0	0_Cells_1A1_Cow	NA	Cells	0.031	462.491
2	Cow	1091	1091_NMI_1A2_Cow	ENSBTAG00000032369	NMI	92.7	110.473
3	Cow	1099	1099_IRF2_1A3_Cow	ENSBTAG00000010002	IRF2	99.65	4.4533
4	Cow	1130	1130_APOBEC3B_1A4_Cow	201_ENSBTAG00000007755	APOBEC3B	59.3	80.5914
5	Cow	1258	1258_CHST1_1A5_Cow	ENSBTAG00000003721	CHST1	99.5	287.499
6	Cow	1262	1262_DCP2_1A6_Cow	ENSBTAG00000000767	DCP2	99.44	34.6031
7	Cow	1263	1263_PPP2R3C_1A7_Cow	ENSBTAG00000009681	PPP2R3C	99.9	87.4762
8	Cow	1268	1268_NOSTRIN_1A8_Cow	ENSBTAG00000010362	NOSTRIN	96.04	52.8891
9	Cow	1271	1271_PARP14_1A9_Cow	ENSBTAG00000016656	PARP14	57.53	53.7588
10	Cow	1117	1117_RSAD2_1A10_Cow	ENSBTAG00000016061	RSAD2	98.06	8.07628
11	Cow	1172	1172_IFI47_1A11_Cow	ENSBTAG00000015727	IFI47	99.4	89.9768
12	Cow	1056	1056_UBE2L6_1A12_Cow	ENSBTAG00000012989	UBE2L6	98	70.3624
13	Cow	1	1_Empty-SCRPSY_1B1_Cow	NA	Empty-SCRPSY	99.743	0.294328
14	Cow	1256	1256_C1H3orf38_1B2_Cow	ENSBTAG00000007970	C1H3orf38	99.41	50.2034
15	Cow	1207	1207_ACKR4_1B3_Cow	ENSBTAG00000019577	ACKR4	99.8	86.1957
16	Cow	1245	1245_CHI3L1_1B4_Cow	ENSBTAG00000018223	CHI3L1	99	88.2714
17	Cow	1259	1259_IRF3_1B5_Cow	ENSBTAG00000006633	IRF3	23.2	47.0844
18	Cow	1121	1121_TAPBPL_1B6_Cow	ENSBTAG00000014728	TAPBPL	98.49	59.5452
19	Cow	1104	1104_FAM46A_1B7_Cow	ENSBTAG00000000995	FAM46A	98	194.367
20	Cow	1269	1269_CNDP1_1B8_Cow	ENSBTAG00000021428	CNDP1	95.71	69.9773
21	Cow	1030	1030_IDO1_1B9_Cow	ENSBTAG00000020602	IDO1	91.63	3.94897
22	Cow	1084	1084_MX2_1B10_Cow	ENSBTAG00000008471	MX2	97.6	116.819
23	Cow	1063	1063_XAF1_1B11_Cow	ENSBTAG00000011343	XAF1	96.58	68.428
24	Cow	1171	1171_HS3ST1_1B12_Cow	ENSBTAG00000007449	HS3ST1	98.2	91.0763
25	Cow	1090	1090_MYD88_1C1_Cow	ENSBTAG00000000563	MYD88	99.8	77.3025
26	Cow	1308	1308_MYADM_1C2_Cow	ENSBTAG00000034302	MYADM	100	122.89
27	Cow	1205	1205_GJA5_1C3_Cow	ENSBTAG00000006720	GJA5	99.9	114.129
28	Cow	1224	1224_FEZ1_1C4_Cow	ENSBTAG00000009124	FEZ1	99.8	90.9843
29	Cow	1241	1241_ADRB2_1C5_Cow	ENSBTAG00000002144	ADRB2	99.1	103.339
30	Cow	1034	1034_TRIM14_1C6_Cow	ENSBTAG00000024851	TRIM14	86.3	81.4839
31	Cow	1264	1264_TNFRSF1B_1C7_Cow	ENSBTAG00000024928	TNFRSF1B	99.5	120.763
32	Cow	1211	1211_CDADC1_1C8_Cow	ENSBTAG00000002271	CDADC1	67.4	36.466
33	Cow	1038	1038_GBP5_1C9_Cow	ENSBTAG00000015060	GBP5	99.5	120.077
34	Cow	1010	1010_CXCL10_1C10_Cow	ENSBTAG00000001725	CXCL10	99.6	150.803
35	Cow	1064	1064_LGALS9_1C11_Cow	ENSBTAG00000006846	LGALS9	99.6	35.6443
36	Cow	1014	1014_CXCL9_1C12_Cow	ENSBTAG00000038639	CXCL9	98.8	180.355
37	Cow	1255	1255_C1H21orf91_1D1_Cow	ENSBTAG00000001395	C1H21orf91	99.3	174.634
38	Cow	1240	1240_SDS_1D2_Cow	ENSBTAG00000031814	SDS	22.23	80.7722
39	Cow	1218	1218_ATAD1_1D3_Cow	ENSBTAG00000000806	ATAD1	93.9	74.8888
40	Cow	1134	1134_AZI2_1D4_Cow	ENSBTAG00000004117	AZI2	99.6	119.271
41	Cow	1212	1212_GPR63_1D5_Cow	ENSBTAG00000002915	GPR63	95.1	81.1229
42	Cow	1127	1127_SP100_1D6_Cow	ENSBTAG00000037989	SP100	77.4	138.485
43	Cow	1072	1072_WARS_1D7_Cow	ENSBTAG00000004679	WARS	99.59	43.1202
44	Cow	1270	1270_SNTB1_1D8_Cow	ENSBTAG00000044126	SNTB1	94.2	157.273
45	Cow	1022	1022_BATF2_1D9_Cow	ENSBTAG00000011467	BATF2	99.6	78.8286
46	Cow	1057	1057_ISG15_1D10_Cow	ENSBTAG00000014707	ISG15	99.6	92.538
47	Cow	995	995_IFI6_1D11_Cow	ENSBTAG00000007554	IFI6	96.78	54.1778
48	Cow	1158	1158_ARNTL2_1D12_Cow	ENSBTAG00000011804	ARNTL2	99.1	159.142
49	Cow	1215	1215_MIC1_1E1_Cow	ENSBTAG00000010166	MIC1	99.9	110.029
50	Cow	1065	1065_P2RY6_1E2_Cow	ENSBTAG00000038737	P2RY6	88.46	64.5216
51	Cow	1257	1257_GRINA_1E3_Cow	ENSBTAG00000000312	GRINA	82.99	54.2132
52	Cow	1219	1219_F2RL1_1E4_Cow	ENSBTAG00000034848	F2RL1	99.8	99.1934
53	Cow	1260	1260_RUNX3_1E5_Cow	ENSBTAG00000019800	RUNX3	99	112.408
54	Cow	1135	1135_TAPBP_1E6_Cow	ENSBTAG00000016828	TAPBP	99.7	99.2929
55	Cow	1265	1265_PAPD4_1E7_Cow	ENSBTAG00000006751	PAPD4	99	84.1337
56	Cow	1221	1221_FLVCR2_1E8_Cow	ENSBTAG00000040078	FLVCR2	98.4	135.99
57	Cow	1003	1003_IFIT3_1E9_Cow	ENSBTAG00000009768	IFIT3	96.2	158.971
58	Cow	1068	1068_USP18_1E10_Cow	ENSBTAG00000016661	USP18	98.6	137.099
59	Cow	1168	1168_FOXS1_1E11_Cow	ENSBTAG00000009206	FOXS1	94.4	198.164
60	Cow	1054	1054_UBA7_1E12_Cow	ENSBTAG00000012335	UBA7	76.44	9.28877
61	Cow	1254	1254_SULT1C4_1F1_Cow	ENSBTAG00000016032	SULT1C4	99.5	122.136
62	Cow	1278	1278_MAP2K6_1F2_Cow	ENSBTAG00000001609	MAP2K6	99.82	32.2827
63	Cow	1230	1230_LOC524181_1F3_Cow	ENSBTAG00000018731	LOC524181	100	92.1678
64	Cow	1069	1069_CNP_1F4_Cow	ENSBTAG00000025762	CNP	98.7	114.133
65	Cow	1216	1216_B3GALT2_1F5_Cow	ENSBTAG00000019859	B3GALT2	98.33	60.6141
66	Cow	1244	1244_TBX20_1F6_Cow	ENSBTAG00000017541	TBX20	100	120.16
67	Cow	1266	1266_ZDHHC14_1F7_Cow	ENSBTAG00000018464	ZDHHC14	99.8	123.821
68	Cow	1220	1220_FLVCR2_1F8_Cow	ENSBTAG00000040078	FLVCR2	99.7	113.673
69	Cow	998	998_MX1_1F9_Cow	ENSBTAG00000030913	MX1	98.9	86.9801
70	Cow	1187	1187_PLAC8_1F10_Cow	ENSBTAG00000031750	PLAC8	99.8	72.5138
71	Cow	1019	1019_TMEM140_1F11_Cow	ENSBTAG00000001576	TMEM140	99.8	136.819
72	Cow	0.1	0.1_Virus_only_1F12_Cow	NA	Virus_only	0.41	399.644
73	Cow	1132	1132_CD47_1G1_Cow	ENSBTAG00000003585	CD47	99.5	155.071
74	Cow	1226	1226_PLCXD2_1G2_Cow	ENSBTAG00000012646	PLCXD2	71.5	181.423
75	Cow	1252	1252_BHLHE41_1G3_Cow	ENSBTAG00000030575	BHLHE41	98.7	182.613
76	Cow	1242	1242_PVRL2_1G4_Cow	ENSBTAG00000015318	PVRL2	99.4	126.38
77	Cow	1128	1128_SP100_1G5_Cow	ENSBTAG00000037989	SP100	96.4	111.899
78	Cow	1070	1070_IFI44_1G6_Cow	ENSBTAG00000034349	IFI44	98.3	100.707
79	Cow	1236	1236_GGT6_1G7_Cow	ENSBTAG00000007436	GGT6	98.9	189.837
80	Cow	1115	1115_OGFR_1G8_Cow	ENSBTAG00000031718	OGFR	95.9	224.253
81	Cow	1123	1123_SAMD9_1G9_Cow	ENSBTAG00000012894	SAMD9	54.45	14.4193
82	Cow	1184	1184_PARM1_1G10_Cow	ENSBTAG00000015919	PARM1	99.2	128.699
83	Cow	1176	1176_MAP1LC3C_1G11_Cow	ENSBTAG00000012462	MAP1LC3C	99.7	136.956
84	Cow	0.1	0.1_Virus_only_1G12_Cow	NA	Virus_only	0.147	315.818
85	Cow	1235	1235_BPNT1_1H1_Cow	ENSBTAG00000004064	BPNT1	99.3	177.385
86	Cow	1029	1029_FCGR1A_1H2_Cow	ENSBTAG00000008592	FCGR1A	98.9	192.599
87	Cow	1238	1238_TM6SF2_1H3_Cow	ENSBTAG00000016042	TM6SF2	99.8	170.339
88	Cow	1208	1208_ABHD1_1H4_Cow	ENSBTAG00000007077	ABHD1	99.3	115.506
89	Cow	1234	1234_GXYLT2_1H5_Cow	ENSBTAG00000020481	GXYLT2	99.6	132.295
90	Cow	1033	1033_PLIN2_1H6_Cow	ENSBTAG00000005718	PLIN2	98.2	173.81
91	Cow	1267	1267_GDAP2_1H7_Cow	ENSBTAG00000016387	GDAP2	99.7	173.249
92	Cow	1095	1095_EHD4_1H8_Cow	ENSBTAG00000006792	EHD4	99.6	131.61
93	Cow	1007	1007_OAS1_1H9_Cow	ENSBTAG00000039861	OAS1	86	152.422
94	Cow	1201	1201_TIFA_1H10_Cow	ENSBTAG00000027655	TIFA	97.3	195.064
95	Cow	1074	1074_IFIT1_1H11_Cow	ENSBTAG00000007881	IFIT1	99.76	7.25429
96	Cow	1.1	1.1_Empty-SCRPSY-infected_1H12_Cow	NA	Empty-SCRPSY-infected	98.9	178.792
97	Cow	0	0_Cells_2A1_Cow	NA	Cells	0	NA
98	Cow	1274	1274_TLE4_2A2_Cow	ENSBTAG00000003532	TLE4	99.6	159.028
99	Cow	1275	1275_KRT75_2A3_Cow	ENSBTAG00000016121	KRT75	99.8	205.912
100	Cow	1282	1282_RHPN2_2A4_Cow	ENSBTAG00000003089	RHPN2	99.8	91.6684
101	Cow	1087	1087_CMTR1_2A5_Cow	ENSBTAG00000017091	CMTR1	99.32	44.131
102	Cow	1181	1181_HLA-orthologue_2A6_Cow	ENSBTAG00000008959	HLA-orthologue	99.8	127.925
103	Cow	1093	1093_SLC25A28_2A7_Cow	ENSBTAG00000012107	SLC25A28	99.5	141.348
104	Cow	1148	1148_TMEM106A_2A8_Cow	ENSBTAG00000006801	TMEM106A	0.075	0
105	Cow	1028	1028_SLFN12L_2A9_Cow	ENSBTAG00000025219	SLFN12L	98.57	26.1121
106	Cow	1020	1020_SOCS1_2A10_Cow	ENSBTAG00000004386	SOCS1	99.9	126.43
107	Cow	1073	1073_TRIM21_2A11_Cow	ENSBTAG00000013900	TRIM21	95.1	71.7902
108	Cow	1006	1006_OAS1_2A12_Cow	ENSBTAG00000037527	OAS1	95.7	109.15
109	Cow	1	1_Empty-SCRPSY_2B1_Cow	NA	Empty-SCRPSY	99.5	0
110	Cow	1249	1249_ESR1_2B2_Cow	ENSBTAG00000007159	ESR1	98.9	283.03
111	Cow	1276	1276_ZNF324_2B3_Cow	ENSBTAG00000039453	ZNF324	0.023	0
112	Cow	1085	1085_PNPT1_2B4_Cow	ENSBTAG00000008909	PNPT1	98.86	48.0656
113	Cow	1138	1138_RFX5_2B5_Cow	ENSBTAG00000017580	RFX5	99.4	76.9267
114	Cow	1048	1048_PHF15_2B6_Cow	ENSBTAG00000021687	PHF15	88.3	97.4216
115	Cow	1098	1098_TRIM25_2B7_Cow	ENSBTAG00000009948	TRIM25	99.2	286.992
116	Cow	1067	1067_APOL3_2B8_Cow	ENSBTAG00000039524	APOL3	98.8	73.9388
117	Cow	1047	1047_PLEKHA4_2B9_Cow	ENSBTAG00000009177	PLEKHA4	25.58	63.5217
118	Cow	1032	1032_ZBP1_2B10_Cow	ENSBTAG00000012406	ZBP1	99.8	103.298
119	Cow	1124	1124_PARP10_2B11_Cow	ENSBTAG00000009677	PARP10	31.51	56.5506
120	Cow	997	997_GBP1_2B12_Cow	ENSBTAG00000001143	GBP1	99.6	76.0868
121	Cow	1169	1169_GTF2B_2C1_Cow	ENSBTAG00000000504	GTF2B	99.9	174.269
122	Cow	1097	1097_TRAFD1_2C2_Cow	ENSBTAG00000008761	TRAFD1	99.4	92.0373
123	Cow	1277	1277_CSRNP2_2C3_Cow	ENSBTAG00000010928	CSRNP2	97.4	85.5158
124	Cow	1229	1229_EPHX2_2C4_Cow	ENSBTAG00000015241	EPHX2	99.8	71.1456
125	Cow	1283	1283_EYA1_2C5_Cow	ENSBTAG00000011298	EYA1	96.4	84.9865
126	Cow	1105	1105_TRIM34;TRIM6_2C6_Cow	ENSBTAG00000037465	TRIM34;TRIM6	89	105.861
127	Cow	1200	1200_TGM2_2C7_Cow	ENSBTAG00000016208	TGM2	96.7	112.964
128	Cow	1137	1137_NUB1_2C8_Cow	ENSBTAG00000004540	NUB1	0.054	404.577
129	Cow	1185	1185_PIK3CD_2C9_Cow	ENSBTAG00000018984	PIK3CD	98.1	73.0745
130	Cow	1149	1149_SLFN11_2C10_Cow	ENSBTAG00000019437	SLFN11	19.66	40.2828
131	Cow	1043	1043_PARP12_2C11_Cow	ENSBTAG00000016546	PARP12	57.34	90.9664
132	Cow	1177	1177_MYADM_2C12_Cow	ENSBTAG00000004339	MYADM	66.69	88.962
133	Cow	1046	1046_DTX3L_2D1_Cow	ENSBTAG00000009933	DTX3L	99.5	125.566
134	Cow	1083	1083_TAP2_2D2_Cow	ENSBTAG00000003038	TAP2	97.1	68.2021
135	Cow	1279	1279_LMO6_2D3_Cow	ENSBTAG00000016095	LMO6	99.7	90.3908
136	Cow	1301	1301_ADGRG6_2D4_Cow	ENSBTAG00000020707	ADGRG6	99.5	124.194
137	Cow	1248	1248_PLEKHN1_2D5_Cow	ENSBTAG00000014537	PLEKHN1	99.5	80.2802
138	Cow	994	994_PSMB8_2D6_Cow	ENSBTAG00000003039	PSMB8	99.4	95.4715
139	Cow	1178	1178_LOC512672_2D7_Cow	ENSBTAG00000038619	LOC512672	99.8	131.346
140	Cow	1108	1108_STAT2_2D8_Cow	ENSBTAG00000004380	STAT2	98.6	80.3205
141	Cow	1198	1198_TBX21_2D9_Cow	ENSBTAG00000014199	TBX21	97.7	97.1328
142	Cow	1086	1086_TAP1_2D10_Cow	ENSBTAG00000008953	TAP1	88	163.699
143	Cow	1125	1125_PARP9_2D11_Cow	ENSBTAG00000021791	PARP9	99.6	161.77
144	Cow	1145	1145_CYP2J2_2D12_Cow	ENSBTAG00000010033	CYP2J2	99.9	172.902
145	Cow	993	993_PSMB9_2E1_Cow	ENSBTAG00000008954	PSMB9	99.3	94.8801
146	Cow	1300	1300_SCIN_2E2_Cow	ENSBTAG00000009786	SCIN	99.8	194.282
147	Cow	1280	1280_CUL4B_2E3_Cow	ENSBTAG00000018569	CUL4B	98.3	76.3985
148	Cow	1139	1139_USP25_2E4_Cow	ENSBTAG00000019314	USP25	91.4	142.67
149	Cow	1284	1284_LGI2_2E5_Cow	ENSBTAG00000017390	LGI2	99.6	105.562
150	Cow	1193	1193_SP140L_2E6_Cow	ENSBTAG00000009664	SP140L	97.7	104.121
151	Cow	1189	1189_PTPRE_2E7_Cow	ENSBTAG00000002435	PTPRE	85.7	197.568
152	Cow	1042	1042_OAS2_2E8_Cow	ENSBTAG00000014628	OAS2	99.39	3.36588
153	Cow	1196	1196_SP140L_2E9_Cow	ENSBTAG00000037702	SP140L	99.6	76.7722
154	Cow	1199	1199_TGM1_2E10_Cow	ENSBTAG00000003920	TGM1	96.9	129.64
155	Cow	1186	1186_PLA2G7_2E11_Cow	ENSBTAG00000019315	PLA2G7	100	159.075
156	Cow	1179	1179_PTCHD3_2E12_Cow	ENSBTAG00000006239	PTCHD3	99.6	220.035
157	Cow	1107	1107_STAT1_2F1_Cow	ENSBTAG00000007867	STAT1	99.8	109.455
158	Cow	1133	1133_ERAP1_2F2_Cow	ENSBTAG00000013557	ERAP1	99.7	156.814
159	Cow	1136	1136_MORC3_2F3_Cow	ENSBTAG00000011876	MORC3	99.1	115.739
160	Cow	1223	1223_CMTR2_2F4_Cow	ENSBTAG00000047367	CMTR2	99.9	118.23
161	Cow	1146	1146_GUCY1A3_2F5_Cow	ENSBTAG00000014576	GUCY1A3	99.7	99.2929
162	Cow	1077	1077_RNF19B_2F6_Cow	ENSBTAG00000008330	RNF19B	95.92	49.2541
163	Cow	1071	1071_TRIM38_2F7_Cow	ENSBTAG00000018523	TRIM38	99.89	50.5089
164	Cow	1100	1100_TAGAP_2F8_Cow	ENSBTAG00000031701	TAGAP	99.58	67.7377
165	Cow	1044	1044_SP110_2F9_Cow	ENSBTAG00000015752	SP110	99.7	102.717
166	Cow	1023	1023_TNFSF10_2F10_Cow	ENSBTAG00000018994	TNFSF10	99.9	120.28
167	Cow	1050	1050_PML_2F11_Cow	ENSBTAG00000015779	PML	99.7	82.8582
168	Cow	0.1	0.1_Virus_only_2F12_Cow	NA	Virus_only	0.055	273.09
169	Cow	1272	1272_HECTD2_2G1_Cow	ENSBTAG00000011651	HECTD2	94.7	85.7911
170	Cow	1250	1250_TLR4_2G2_Cow	ENSBTAG00000006240	TLR4	99.79	67.6635
171	Cow	1281	1281_DAXX_2G3_Cow	ENSBTAG00000016830	DAXX	95.3	72.3559
172	Cow	1232	1232_VWA5A_2G4_Cow	ENSBTAG00000021215	VWA5A	94.1	50.7872
173	Cow	1037	1037_NAMPT_2G5_Cow	ENSBTAG00000015509	NAMPT	99.2	93.5993
174	Cow	1192	1192_SERPINB2_2G6_Cow	ENSBTAG00000023026	SERPINB2	99.3	91.4425
175	Cow	1094	1094_TREX1_2G7_Cow	ENSBTAG00000008406	TREX1	99.6	106.933
176	Cow	1190	1190_RAB8B_2G8_Cow	ENSBTAG00000011146	RAB8B	100	107.188
177	Cow	1197	1197_TACSTD2_2G9_Cow	ENSBTAG00000004381	TACSTD2	100	161.123
178	Cow	1024	1024_TNFSF13B_2G10_Cow	ENSBTAG00000011563	TNFSF13B	99.3	80.4419
179	Cow	1004	1004_OAS1_2G11_Cow	ENSBTAG00000037527	OAS1	99.3	76.3166
180	Cow	0.1	0.1_Virus_only_2G12_Cow	NA	Virus_only	0.056	0
181	Cow	1273	1273_C2_2H1_Cow	ENSBTAG00000007450	C2	89	125.038
182	Cow	1088	1088_TDRD7_2H2_Cow	ENSBTAG00000003719	TDRD7	97.5	314.403
183	Cow	1246	1246_IL31RA_2H3_Cow	ENSBTAG00000004351	IL31RA	99.9	99.0941
184	Cow	1231	1231_VWA5A_2H4_Cow	ENSBTAG00000021215	VWA5A	99.8	114.928
185	Cow	1182	1182_MTSS1_2H5_Cow	ENSBTAG00000020407	MTSS1	99.18	54.2435
186	Cow	1188	1188_PREX2_2H6_Cow	ENSBTAG00000022169	PREX2	97.05	65.7751
187	Cow	1016	1016_SAT1_2H7_Cow	ENSBTAG00000017363	SAT1	3.84	74.673
188	Cow	1131	1131_RBM43_2H8_Cow	ENSBTAG00000016217	RBM43	96.7	96.7252
189	Cow	1204	1204_ZNFX1_2H9_Cow	ENSBTAG00000020166	ZNFX1	0.472	31.8219
190	Cow	1203	1203_TRANK1_2H10_Cow	ENSBTAG00000021452	TRANK1	1.056	42.6703
191	Cow	1005	1005_OAS1_2H11_Cow	ENSBTAG00000037527	OAS1	99.8	79.3547
192	Cow	1.1	1.1_Empty-SCRPSY-infected_2H12_Cow	NA	Empty-SCRPSY-infected	99.7	130.793
193	Cow	0	0_Cells_3A1_Cow	NA	Cells	0.032	682.724
194	Cow	1180	1180_MCHR1_3A2_Cow	ENSBTAG00000004048	MCHR1	94.1	113.908
195	Cow	1040	1040_GBP2_3A3_Cow	ENSBTAG00000037634	GBP2	99.7	74.6409
196	Cow	1173	1173_IQCD_3A4_Cow	ENSBTAG00000001806	IQCD	99.44	38.7225
197	Cow	1008	1008_IFI27_3A5_Cow	ENSBTAG00000003152	IFI27	99.73	60.4478
198	Cow	1165	1165_DRAM1_3A6_Cow	ENSBTAG00000017287	DRAM1	99.12	32.5107
199	Cow	1018	1018_BST2_3A7_Cow	ENSBTAG00000008021	BST2	99.2	104.611
200	Cow	1143	1143_CIITA_3A8_Cow	ENSBTAG00000020649	CIITA	72.1	110.789
201	Cow	1157	1157_ARHGAP26_3A9_Cow	ENSBTAG00000027151	ARHGAP26	99	138.614
202	Cow	1051	1051_TLR3_3A10_Cow	ENSBTAG00000008682	TLR3	99.8	125.189
203	Cow	1009	1009_C15orf48_3A11_Cow	ENSBTAG00000004558	C15orf48	99.6	102.82
204	Cow	1288	1288_BMK_3A12_Cow	ENSBTAG00000007740	BMK	99.9	107.978
205	Cow	1	1_Empty-SCRPSY_3B1_Cow	NA	Empty-SCRPSY	99.35	1.03079
206	Cow	1183	1183_NLRC5_3B2_Cow	ENSBTAG00000005413	NLRC5	0.244	95.1337
207	Cow	1152	1152_IRF4_3B3_Cow	ENSBTAG00000031214	IRF4	59.07	51.6638
208	Cow	1092	1092_IRF1_3B4_Cow	ENSBTAG00000031231	IRF1	99.8	1.36819
209	Cow	1061	1061_IFI35_3B5_Cow	ENSBTAG00000007389	IFI35	99.5	114.588
210	Cow	1002	1002_EIF2AK2_3B6_Cow	ENSBTAG00000008703	EIF2AK2	0.134	173.229
211	Cow	1026	1026_C19orf66_3B7_Cow	ENSBTAG00000015636	C19orf66	99.1	86.8045
212	Cow	1140	1140_CMPK2_3B8_Cow	ENSBTAG00000019979	CMPK2	97.4	107.946
213	Cow	1058	1058_ATF3_3B9_Cow	ENSBTAG00000008545	ATF3	99.1	77.1596
214	Cow	1118	1118_ZC3HAV1_3B10_Cow	ENSBTAG00000021617	ZC3HAV1	60.6	51.824
215	Cow	1261	1261_DCP2_3B11_Cow	ENSBTAG00000000767	DCP2	99.21	40.6703
216	Cow	1202	1202_TMEM100_3B12_Cow	ENSBTAG00000009292	TMEM100	98.1	76.5542
217	Cow	1191	1191_RNASEL_3C1_Cow	ENSBTAG00000009091	RNASEL	98	178.344
218	Cow	1174	1174_JSP.1_3C2_Cow	ENSBTAG00000020116	JSP.1	99.9	186.57
219	Cow	1081	1081_GBP4_3C3_Cow	ENSBTAG00000002416	GBP4	100	102.409
220	Cow	1109	1109_IRF9_3C4_Cow	ENSBTAG00000005816	IRF9	31.01	31.0429
221	Cow	1031	1031_IFI44L_3C5_Cow	ENSBTAG00000030932	IFI44L	99.4	74.8662
222	Cow	1027	1027_EPSTI1_3C6_Cow	ENSBTAG00000019054	EPSTI1	99.26	60.2525
223	Cow	1161	1161_CA9_3C7_Cow	ENSBTAG00000011420	CA9	99.18	43.2296
224	Cow	1013	1013_IFITM3_3C8_Cow	ENSBTAG00000031905	IFITM3	98.72	54.0813
225	Cow	1159	1159_ATXN3_3C9_Cow	ENSBTAG00000005786	ATXN3	99.9	107.295
226	Cow	1239	1239_SH2D3C_3C10_Cow	ENSBTAG00000015375	SH2D3C	97.65	57.6803
227	Cow	1285	1285_NREP_3C11_Cow	ENSBTAG00000011338	NREP	97.1	59.0616
228	Cow	1055	1055_LY6E_3C12_Cow	ENSBTAG00000017040	LY6E	98.3	97.9289
229	Cow	1096	1096_SLC15A3_3D1_Cow	ENSBTAG00000018366	SLC15A3	99.8	123.821
230	Cow	1175	1175_LAYN_3D2_Cow	ENSBTAG00000017901	LAYN	99.6	197.414
231	Cow	1036	1036_IFIT5_3D3_Cow	ENSBTAG00000017367	IFIT5	70.52	81.5165
232	Cow	1059	1059_ISG20_3D4_Cow	ENSBTAG00000014762	ISG20	98.79	8.22393
233	Cow	1045	1045_IFI16_3D5_Cow	ENSBTAG00000011511	IFI16	94.6	109.698
234	Cow	1166	1166_FBXO16_3D6_Cow	ENSBTAG00000034626	FBXO16	99.2	103.235
235	Cow	1162	1162_CASP4_3D7_Cow	ENSBTAG00000020884	CASP4	62.96	63.5446
236	Cow	1154	1154_MITD1_3D8_Cow	ENSBTAG00000003970	MITD1	7.31	20.5471
237	Cow	1160	1160_BOLA-DMB_3D9_Cow	ENSBTAG00000012451	BOLA-DMB	99.7	102.032
238	Cow	1141	1141_PCDH17_3D10_Cow	ENSBTAG00000010420	PCDH17	98.26	68.5087
239	Cow	1210	1210_KDR_3D11_Cow	ENSBTAG00000000782	KDR	97.1	125.154
240	Cow	1289	1289_NUAK2_3D12_Cow	ENSBTAG00000018774	NUAK2	99.7	131.478
241	Cow	1000	1000_RTP4_3E1_Cow	ENSBTAG00000032265	RTP4	95.9	81.87
242	Cow	1015	1015_LMO2_3E2_Cow	ENSBTAG00000006951	LMO2	100	130.4
243	Cow	1110	1110_IL15_3E3_Cow	ENSBTAG00000018200	IL15	100	135.862
244	Cow	1129	1129_HERC5_3E4_Cow	ENSBTAG00000020538	HERC5	99.2	118.376
245	Cow	1001	1001_IFIH1_3E5_Cow	ENSBTAG00000008142	IFIH1	98.14	3.06092
246	Cow	1167	1167_FBXO33_3E6_Cow	ENSBTAG00000006836	FBXO33	99.9	229.625
247	Cow	1062	1062_CASP7_3E7_Cow	ENSBTAG00000006615	CASP7	75.8	136.905
248	Cow	1116	1116_ADAR_3E8_Cow	ENSBTAG00000007519	ADAR	95.6	214.958
249	Cow	1302	1302_PARP8_3E9_Cow	ENSBTAG00000004066	PARP8	99.18	52.8667
250	Cow	1049	1049_ABTB2_3E10_Cow	ENSBTAG00000005923	ABTB2	97.2	143.99
251	Cow	1286	1286_CGNL1_3E11_Cow	ENSBTAG00000008575	CGNL1	72.4	118.817
252	Cow	1012	1012_IFITM1_3E12_Cow	ENSBTAG00000019017	IFITM1	97	106.984
253	Cow	1075	1075_TRIM5_3F1_Cow	ENSBTAG00000038536	TRIM5	99.7	106.825
254	Cow	1080	1080_GBP4_3F2_Cow	ENSBTAG00000038625	GBP4	99.1	136.407
255	Cow	1102	1102_IL15RA_3F3_Cow	ENSBTAG00000006078	IL15RA	99.7	106.141
256	Cow	1101	1101_HERC6_3F4_Cow	ENSBTAG00000020536	HERC6	99.1	82.671
257	Cow	1111	1111_IFIT2_3F5_Cow	ENSBTAG00000034918	IFIT2	99.7	104.086
258	Cow	1079	1079_GBP4_3F6_Cow	ENSBTAG00000014529	GBP4	99.4	187.509
259	Cow	1163	1163_CASP8_3F7_Cow	ENSBTAG00000015718	CASP8	0.213	384.634
260	Cow	1155	1155_AKAP7_3F8_Cow	ENSBTAG00000000240	AKAP7	99.9	115.496
261	Cow	1103	1103_TNFAIP3_3F9_Cow	ENSBTAG00000000436	TNFAIP3	99.8	125.189
262	Cow	1228	1228_STARD8_3F10_Cow	ENSBTAG00000033702	STARD8	95.71	17.9045
263	Cow	1247	1247_VCPIP1_3F11_Cow	ENSBTAG00000006695	VCPIP1	96.5	116.735
264	Cow	0.1	0.1_Virus_only_3F12_Cow	NA	Virus_only	0.131	171.984
265	Cow	1114	1114_MB21D1_3G1_Cow	ENSBTAG00000000892	MB21D1	98.9	71.7931
266	Cow	996	996_GBP1_3G2_Cow	ENSBTAG00000017670	GBP1	98.9	73.1737
267	Cow	1120	1120_IL18BP_3G3_Cow	ENSBTAG00000027676	IL18BP	99.9	105.928
268	Cow	1112	1112_HES4_3G4_Cow	ENSBTAG00000014705	HES4	99.5	111.157
269	Cow	1304	1304_CXCR4_3G5_Cow	ENSBTAG00000001060	CXCR4	98.76	27.3753
270	Cow	1305	1305_GBP6_3G6_Cow	ENSBTAG00000014857	GBP6	97.2	106.061
271	Cow	1089	1089_CD274_3G7_Cow	ENSBTAG00000000095	CD274	97.7	154.434
272	Cow	1156	1156_ANKRD35_3G8_Cow	ENSBTAG00000038844	ANKRD35	78.3	128.174
273	Cow	1144	1144_KIF5C_3G9_Cow	ENSBTAG00000018125	KIF5C	95.19	60.175
274	Cow	1227	1227_STARD8_3G10_Cow	ENSBTAG00000033702	STARD8	90.2	127.916
275	Cow	1287	1287_PLEKHA7_3G11_Cow	ENSBTAG00000006974	PLEKHA7	69.11	78.1414
276	Cow	0.1	0.1_Virus_only_3G12_Cow	NA	Virus_only	0.144	161.199
277	Cow	1113	1113_MB21D1_3H1_Cow	ENSBTAG00000000892	MB21D1	99.5	181.831
278	Cow	1039	1039_GBP2_3H2_Cow	ENSBTAG00000038938	GBP2	99.7	93.8147
279	Cow	1151	1151_IL7_3H3_Cow	ENSBTAG00000016284	IL7	99.9	111.395
280	Cow	1147	1147_ICAM1_3H4_Cow	ENSBTAG00000010303	ICAM1	99.6	194.672
281	Cow	1052	1052_DDX58_3H5_Cow	ENSBTAG00000003366	DDX58	86.6	89.0853
282	Cow	1170	1170_HAS3_3H6_Cow	ENSBTAG00000007992	HAS3	95.97	6.18912
283	Cow	1164	1164_CDKN2AIP_3H7_Cow	ENSBTAG00000000957	CDKN2AIP	99.9	82.0089
284	Cow	1066	1066_APOL3_3H8_Cow	ENSBTAG00000040244	APOL3	39.46	54.6733
285	Cow	1243	1243_TCAF2_3H9_Cow	ENSBTAG00000005475	TCAF2	95.5	124.392
286	Cow	1053	1053_MOV10_3H10_Cow	ENSBTAG00000014297	MOV10	11.06	34.5683
287	Cow	1106	1106_STAT1_3H11_Cow	ENSBTAG00000007867	STAT1	98.8	203.85
288	Cow	1.1	1.1_Empty-SCRPSY-infected_3H12_Cow	NA	Empty-SCRPSY-infected	99.8	129.978
289	Cow	0	0_Cells_4A1_Cow	NA	Cells	0	NA
290	Cow	1222	1222_EDN1_4A2_Cow	ENSBTAG00000008096	EDN1	99.86	62.6252
291	Cow	1195	1195_SP140L_4A3_Cow	ENSBTAG00000047133	SP140L	99.52	52.2745
292	Cow	1295	1295_FLT3LG_4A4_Cow	ENSBTAG00000038045	FLT3LG	99.7	130.108
293	Cow	1299	1299_ZNF710_4A5_Cow	ENSBTAG00000019174	ZNF710	94	85.7037
294	Cow	1041	1041_DHX58_4A6_Cow	ENSBTAG00000046580	DHX58	81.4	107.357
295	Cow	1	1_Empty-SCRPSY_4B1_Cow	NA	Empty-SCRPSY	99.363	0.432874
296	Cow	1292	1292_RGS16_4B2_Cow	ENSBTAG00000004305	RGS16	99.69	66.3617
297	Cow	1153	1153_MOB3C_4B3_Cow	ENSBTAG00000023551	MOB3C	94.94	47.749
298	Cow	1296	1296_DAPP1_4B4_Cow	ENSBTAG00000007921	DAPP1	99.51	54.2694
299	Cow	1251	1251_BHLHE41_4B5_Cow	ENSBTAG00000030575	BHLHE41	99.6	121.328
300	Cow	1122	1122_IFNB1_4B6_Cow	ENSBTAG00000045674	IFNB1	99.66	67.5463
301	Cow	1011	1011_B2M_4C1_Cow	ENSBTAG00000012330	B2M	99.8	95.0889
302	Cow	1293	1293_TM4SF1_4C2_Cow	ENSBTAG00000015163	TM4SF1	98.34	65.5371
303	Cow	1294	1294_MAD2L2_4C3_Cow	ENSBTAG00000013275	MAD2L2	99.6	104.191
304	Cow	1253	1253_ICAM2_4C4_Cow	ENSBTAG00000019432	ICAM2	99.8	88.932
305	Cow	1119	1119_MLKL_4C5_Cow	ENSBTAG00000012216	MLKL	3.36	75.181
306	Cow	1076	1076_TRIM5_4C6_Cow	NA	TRIM5	93.29	64.3279
307	Cow	1290	1290_GYPC_4D1_Cow	ENSBTAG00000014863	GYPC	100	103.774
308	Cow	1206	1206_MARCKSL1_4D2_Cow	ENSBTAG00000046862	MARCKSL1	93.01	68.3385
309	Cow	1225	1225_THEM6_4D3_Cow	ENSBTAG00000005063	THEM6	99.04	56.8018
310	Cow	1194	1194_SP140L_4D4_Cow	ENSBTAG00000038710	SP140L	99.8	57.4638
311	Cow	1082	1082_GBP4_4D5_Cow	ENSBTAG00000038233	GBP4	99.3	118.256
312	Cow	0.1	0.1_Virus_only_4D6_Cow	NA	Virus_only	0.108	410.899
313	Cow	1142	1142_BTC_4E1_Cow	ENSBTAG00000004237	BTC	99.74	39.2905
314	Cow	1213	1213_CITED1_4E2_Cow	ENSBTAG00000045925	CITED1	99.42	42.0265
315	Cow	1303	1303_CBLN3_4E3_Cow	ENSBTAG00000010665	CBLN3	98.2	78.562
316	Cow	1150	1150_ZFPM2_4E4_Cow	ENSBTAG00000001649	ZFPM2	96.6	258.672
317	Cow	1017	1017_BST2_4E5_Cow	ENSBTAG00000045588	BST2	71.87	68.111
318	Cow	0.1	0.1_Virus_only_4E6_Cow	NA	Virus_only	0.042	341.362
319	Cow	1291	1291_MGST1_4F1_Cow	ENSBTAG00000008541	MGST1	99.8	69.0934
320	Cow	1233	1233_DDIT4L_4F2_Cow	ENSBTAG00000010610	DDIT4L	97.9	121.342
321	Cow	1126	1126_PSMB10_4F3_Cow	ENSBTAG00000018040	PSMB10	99.6	91.167
322	Cow	1297	1297_CLEC2D_4F4_Cow	ENSBTAG00000046324	CLEC2D	99.89	65.5454
323	Cow	1078	1078_GBP4_4F5_Cow	ENSBTAG00000024272	GBP4	99.8	103.298
324	Cow	0.1	0.1_Virus_only_4F6_Cow	NA	Virus_only	0.032	448.038
325	Cow	1209	1209_CSDC2_4G1_Cow	ENSBTAG00000004004	CSDC2	99.8	72.5138
326	Cow	1237	1237_MS4A8_4G2_Cow	ENSBTAG00000009289	MS4A8	99.74	42.7131
327	Cow	1214	1214_PI15_4G3_Cow	ENSBTAG00000019587	PI15	99.9	102.511
328	Cow	1298	1298_TAF3_4G4_Cow	ENSBTAG00000002836	TAF3	98.7	233.8
329	Cow	1035	1035_IRF7_4G5_Cow	ENSBTAG00000047680	IRF7	99.4	90.6636
330	Cow	0.1	0.1_Virus_only_4G6_Cow	NA	Virus_only	0.053	270.513
331	Cow	1060	1060_CD74_4H1_Cow	ENSBTAG00000015228	CD74	99.8	104.666
332	Cow	1021	1021_RNF114_4H2_Cow	ENSBTAG00000027317	RNF114	98.91	67.7133
333	Cow	999	999_PLSCR2_4H3_Cow	ENSBTAG00000022227	PLSCR2	99.8	121.768
334	Cow	1217	1217_DMRT2_4H4_Cow	ENSBTAG00000008062	DMRT2	99.8	71.1456
335	Cow	1025	1025_TNFSF13B_4H5_Cow	ENSBTAG00000045907	TNFSF13B	99.2	155.54
336	Cow	0.1	0.1_Virus_only_4H6_Cow	NA	Virus_only	0.043	174.65
